# Supplementary material for: An opposing function of paralogs in balancing developmental synapse maturation
Source: PLoS Biol. 2018 Dec 26;16(12):e2006838. doi: 10.1371/journal.pbio.2006838 (PMC6324823; doi:10.1371/journal.pbio.2006838)
Supplement: S1 Data — (XLSX) [file pbio.2006838.s009.xlsx]

## Sheet: Fig 1G
	P11WT	P11_95KO	P11_93KO	P28WT	P28_95KO	P28_93KO
	67.6716	44.5602	-8.54849	0.437015	45.9217	-43.5839
	73.3471	34.6206	-10.1844	-14.3403	85.5185	13.9884
	66.3071	75.0073	31.2265	46.3794	54.1024	25.213
	75.6036	34.0144	70.0551	37.346	53.7028	-10.868		2-ANOVA	genotype	F(2,92)=17.32	p=0.00000047
	58.6958	37.7098	11.7421	29.4511	21.4442	2.71751			age	F(1,92)=13.22	p=0.0004689
	47.6948	60.2239	56.1734	18.2972	32.6521	-9.49604			interaction	F(2,92)=3.946	p=0.02289
	57.5613	93.3445	-20.1787	14.178	55.3984	27.7679
	50.7328	69.7912	0	6.71884	54.9021	35.0864		1-ANOVA	F(5,92)=12.06	p=0.00000000702
	37.5345	96.8144	17.7265	-14.661	53.7331	-6.26734		Tukey (Igor)	q	p	conclusion
	38.4364	65.0452	59.0946	-1.11018	88.3391	-20.3114		0_vs_5	8.42622	7.89397e-07	0
	35.0495	23.7479	74.6791	37.9596	43.5745	1.50062		0_vs_3	5.42037	0.00317258	0
	73.4222	63.6858	51.6738	52.5183	84.1065	26.1646		0_vs_2	4.77023	0.0137257	0
	79.9325	46.5648	-11.0277	5.54002		-4.62162		0_vs_4	0.369993	0.999828	1
			30.9754	54.2574				0_vs_1	0.196025	0.999993	1
			19.5837	52.2608				1_vs_5	8.2302	1.43045e-06	0
			56.1458	35.5028				1_vs_3	5.20455	0.0052481	0
			45.9217	0				1_vs_2	4.55044	0.021704	0
			38.0152	51.3459				1_vs_4	0.177928	0.999995	1
			11.6298	70.9555				4_vs_5	7.88598	4.01262e-06	0
			49.75	37.8254				4_vs_3	4.88283	0.0107718	0
			66.7113					4_vs_2	4.23727	0.0402347	0
			29.1271					2_vs_5	4.67745	0.0166951	0
								2_vs_3	0.849081	0.990747	1
								3_vs_5	3.8566	0.080155	1
mean	58.6146	57.3177	30.4678	26.0431	56.1163	2.86847
SEM	4.31895	6.34637	6.14954	5.64717	5.97834	6.20265

## Sheet: Fig 1H
	P4_WT	P4_93KO	P20_WT	P20_93KO
	52.095	76.8621	43.5745	-24.8667
	71.2507	91.2046	35.5848	40.5543
	37.8235	64.6585	15.253	36.5212						p (same)
	100	100	5.41447	32.3891			2-ANOVA	genotype	F(1,60)=11.83	0.001097
	92.8674	88.9657	19.7456	-19.4766				age	F(1,60)=108.8	7.776e-15
	100	94.8862	25.718	-16.5305				interaction	F(1,60)=8.921	0.004151
	70.5276	90.7269	89.531	37.0681
	95.781	67.888	39.1873	0.896208
	82.9914	74.8188	57.3336	11.0486
	82.4408	96.6987	57.611	17.3048
	94.8167	92.124	62.9297	13.0786			1-ANOVA	F(3,60)=41.2762	p=2.609 E-14
	66.2627		12.7707	9.61029			Tukey (Igor)	q	p	Conclusion
	93.7574		10.8015	-6.85928			1_vs_3	12.9797	2.99744e-11	0
			84.6807	-23.8613			1_vs_2	7.97897	3.25393e-06	0
			44.4041	35.6011			1_vs_0	0.834711	0.934637	1
			20.0795	-7.57191			0_vs_3	12.7163	4.0942e-11	0
			12.6153	54.4234			0_vs_2	7.4518	1.27967e-05	0
				1.39826			2_vs_3	5.41038	0.00180508	0
				15.5969
				-10.0178
mean	80.0472	85.3485	37.4844	9.81534
SEM	5.40111	3.65875	6.27036	5.30146

## Sheet: Fig 1K
	P30_WT	P30_95KO
	34.6945	61.0054
	24.7741	10.9055
	18.0342	44.1119
	-17.2957	93.6953
	-2.77819	32.7607
	39.7214	73.6772
	3.58265	67.2131
	28.6333	58.9197
	-16.4391	83.5398
	25.8027	57.105
	-5.63571	53.6053
	24.664	32.5946
	-3.20559	39.6059
	8.86301	66.5075
	-8.12716	41.1152
	66.1532	52.8292
		58.9748
		33.2188
		20.496
		66.1184
		92.0573
		39.82
mean	13.8401	53.6308
SEM	5.73821	4.61993
	T-Value	DF	P-Value
	-5.45193	36	3.75515e-06

## Sheet: Fig 1N
	P15_WT	P15_93KO
	54.4406	39.9278
	16.1866	-23.4917
	59.2876	27.1101
	38.4334	2.20484
	60.2951	5.90205
	9.56014	35.5066
	44.5772	-19.7136
	21.9252	30.5773
	40.8517	28.7313
	73.3203	29.4495
	74.9278	2.91463
	21.3568
	73.4232
mean	45.2758	14.4653
SEM	6.33972	6.67737
	T-Value	DF	P-Value
	3.34621	22	0.00292292

## Sheet: Fig 1R
	P20	P20 95 KD	P20 93 KO		Anova: Single Factor
	7.25126	32.3657	-0.207628
	4.43123	26.3359	-17.7366		SUMMARY
	29.4299	60.0635	9.05252		Groups	Count	Sum	Average	Variance
	20.7232	50.9591	8.86196		P18	10	1.9756	0.19756	0.00831343
	32.1542	52.6739	4.58667		P18 95 KD	12	5.66621	0.472184	0.0117073
	24.2713	50.1173	20.6821		P18 93 KO	11	0.842059	0.0765508	0.017028
	18.5339	50.9384	22.6294
	18.437	37.1457	17.2691
	14.7931	62.0624	16.52		ANOVA
	27.5344	43.0377	14.2556		Source of Variation	SS	df	MS	F	P-value	F crit
		54.923	-11.7073		Between Groups	0.949161	2	0.474581	38.08	5.85336e-09	3.31583
		45.9981			Within Groups	0.373882	30	0.0124627
					Total	1.32304	32
					0 WT	1 sh95	2 93KO
mean	19.756	47.2184	7.65508			Difference	SE	q	q0.05_30_3	conclusion	P
SEM	2.8833	3.12348	3.93447		1_vs_2	0.395633	0.032951	12.0067	3.48642	0	5.44566e-09
					1_vs_0	0.274624	0.0337997	8.12506	3.48642	0	8.35001e-06
					0_vs_2	0.121009	0.0344909	3.50843	3.48642	0	0.0483251

## Sheet: Fig 2E
	p11_WT_DR	p11_93KO_DR	p28_WT_DR	p28_93KO_DR
	75.6437	81.9839	5.92195	20.3481
	49.4109	51.0716	51.7516	7.23584
	79.3535	56.8713	35.746	24.8002
	68.6846	33.6444	38.1729	-2.94468		2-ANOVA	Sum of sqrs	df	Mean square	F	p (same)
	56.5759	13.2427	59.0852	-47.2901		genotype:	20101.4	1	20101.4	29.56	7.706e-07
	56.2257	59.4999	72.3122	30.5449		age:	7252.47	1	7252.47	10.66	0.001702
	17.1339	65.0404	80.8732	-6.01356		Interaction:	3290.71	1	3290.71	4.839	0.03117
	91.1989	20.7519	83.0709	7.11387		Within:	46922.1	69	680.031
	72.8409	74.5235	85.8414	3.8946		Total:	80234.7	72
	66.8699	19.9146	25.193	-6.86862
	36.0866	54.6848	75.9146	29.2486
		55.2823	38.495	58.6866		1-ANOVA	F(3,80)=15.7597	p=4.403 E-8
		-13.5305	86.6521	58.6993		Tukey (Igor)	q	p	conclusion
		0	53.0098	-3.2876		0_vs_3	8.16077	9.39663e-07	0
		20.3458	30.8418	16.9995		0_vs_1	2.76023	0.215452	1
		77.9544	44.6386	-31.8526		0_vs_2	1.4563	0.732577	1
			18.2642	10.6231		2_vs_3	8.18044	8.87395e-07	0
			40.9928	-38.113		2_vs_1	1.6632	0.643687	1
			52.9933	26.2498		1_vs_3	5.79098	0.000588748	0
			44.8401	-15.0951
			15.0318	-30.4255
			45.1131	4.37706
			92.9161
			40.8517
mean	60.9113	41.9551	51.2031	5.31503
SEM	6.33782	7.23983	5.17431	5.93506

## Sheet: Fig 2H
	p28_shLC	p28_sh93
	57.0281	-11.9736
	3.49395	29.3259
	15.6571	24.5793
	32.3845	14.6128
	13.4699	-31.1911		t_statistic	3.84713
	26.7956	-20.391		P	0.00074228
	40.834	-11.7403
	51.2942	-25.9258
	8.50346	0.102831
	20.1213	-3.60543
	0
	0.799952
	45.4779
	-2.1203
	41.8694
mean	23.7073	-3.62064
SEM	5.17749	6.58418

## Sheet: Fig 2K
	p11_dKO	P11WT	P11_95KO	P11_93KO	p28_dKO	P28WT	P28_95KO	P28_93KO		grey data from Fig 1
	55.4484	67.6716	44.5602	-8.54849	20.776	0.437015	45.9217	-43.5839
black data from dKO	41.9315	73.3471	34.6206	-10.1844	11.0134	-14.3403	85.5185	13.9884
	73.0408	66.3071	75.0073	31.2265	49.7148	46.3794	54.1024	25.213
	13.7528	75.6036	34.0144	70.0551	2.43397	37.346	53.7028	-10.868
	52.9424	58.6958	37.7098	11.7421	40.5635	29.4511	21.4442	2.71751		P11
	-8.39618	47.6948	60.2239	56.1734	42.0256	18.2972	32.6521	-9.49604		1-ANOVA	F(3,75)=4.85081	p=0.00394848
green data from 93KO + sh95	23.6375	57.5613	93.3445	-20.1787	55.374	14.178	55.3984	27.7679		Tukey (Igor)	q	p	conclusion
	-17.2086	50.7328	69.7912	0	10.6748	6.71884	54.9021	35.0864		1_vs_3	4.52129	0.0108666	0
	71.9926	37.5345	96.8144	17.7265	62.7491	-14.661	53.7331	-6.26734		1_vs_0	2.77524	0.21189	1
	18.6952	38.4364	65.0452	59.0946	20.3481	-1.11018	88.3391	-20.3114		1_vs_2	0.185796	0.999183	1
	85.7987	35.0495	23.7479	74.6791	40.5563	37.9596	43.5745	1.50062		2_vs_3	4.31297	0.0165406	0
	63.7796	73.4222	63.6858	51.6738	23.8944	52.5183	84.1065	26.1646		2_vs_0	2.5581	0.277643	1
	73.3011	79.9325	46.5648	-11.0277	61.0902	5.54002		-4.62162		0_vs_3	2.28236	0.377396	1
	13.3754			30.9754	20.6226	54.2574
	51.553			19.5837	11.0326	52.2608
	10.6363			56.1458	-1.53614	35.5028				P28
	54.3871			45.9217	-2.39481	0				1-ANOVA	F(3,67)=10.2671	p=1.31444e-05
	56.4575			38.0152		51.3459				Tukey (Igor)	q	p	conclusion
	26.6607			11.6298		70.9555				2_vs_3	7.80061	3.95526e-06	0
	76.0735			49.75		37.8254				2_vs_1	4.82998	0.0059706	0
	13.8748			66.7113						2_vs_0	4.20766	0.0209656	0
	36.8418			29.1271						0_vs_3	4.68133	0.00815356	0
	46.6272									0_vs_1	0.86767	0.927412	1
	49.3201									1_vs_3	3.81485	0.0431553	0
	32.9105
	72.9651
	36.7211
	49.9843
mean	42.0394	58.6146	57.3177	30.4678	27.5846	26.0431	56.1163	2.86847
SEM	5.00509	4.31895	6.34637	6.14954	5.26541	5.64717	5.97834	6.20265
mean dKO	47.4232				31.5673
mean 93KO+sh95	40.8691				21.895
	P11				P28
	93KO + sh95 vs. dKO				93KO + sh95 vs. dKO
	t=0.577				t=0.378
	p=0.582				p=0.712

## Sheet: Fig 2M
	p28_93sh95 NR	p28_93sh95 DR
	5.95408	30.1246
	-12.2715	30.2311
	65.9665	27.1302
	66.2547	39.4261
	12.2143	34.7831
	57.4031	14.4963
	68.5319	25.193
	22.6441	32.805
	28.9003	21.922
mean	35.0664	28.4568
SEM	10.1032	2.45853
	T-Value	DF	P-Value
	0.64	8	0.5428

## Sheet: Fig 3I
		CP<P28	CP<P28	CP<P28	CP<P28	CP≥P28	CP≥P28	CP≥P28	CP≥P28	CP≥P28-DR	CP≥P28-DR	CP≥P28-DR	CP≥P28-DR	P40-50	P40-50
		WT	WT	PSD93KO	PSD93KO	WT	WT	PSD93KO	PSD93KO	WT	WT	PSD93KO	PSD93KO	WT-DR	WT-LR
		no MD	4d MD	no MD	4d MD	no MD	4d MD	no MD	4d MD	no MD	4d MD	no MD	4d MD	4d MD	4d MD
		ODI	ODI	ODI	ODI	ODI	ODI	ODI	ODI	ODI	ODI	ODI	ODI	ODI	ODI
		0.36	-0.09	0.28	0.02	0.47	-0.03	0.33	0.18	0.23	0	0.25	0.32	-0.15	0.36
		0.43	-0.12	0.3	-0.19	0.37	0.05	0.24	0.31	0.16	0.06	0.25	0.17	0.01	0.16
		0.38	-0.15	0.41	-0.03	0.31	-0.04	0.33	0.25	0.3	-0.08	0.3	0.23	0.12	0.33
			-0.04	0.46	-0.23	0.38	0.04	0.34	0.31	0.3	0.01		0.23	0.05	0.27
				0.39	0.13	0.33	0.07	0.36	0.32	0.26	0.01		0.19	-0.06	0.27
					0.1		-0.1		0.28	0.33			0.3		0.3
							-0.03
	mean	0.39	-0.1	0.368	-0.0333333	0.372	-0.00571429	0.32	0.275	0.263333	0	0.266667	0.24	-0.006	0.281667
	SEM	0.0208167	0.0234521	0.0339706	0.0606996	0.0276405	0.0229759	0.0207364	0.0217179	0.0251219	0.0225832	0.0166667	0.0242212	0.0463249	0.0282154
	t test, unpaired
		CP<P28	CP<P28		CP≥P28	CP≥P28		CP≥P28-DR	CP≥P28-DR		P40-50
		WT	PSD93KO		WT	PSD93KO		WT	PSD93KO		WT-DR
		no MD	no MD		no MD	no MD		no MD	no MD		4d MD
		vs	vs		vs	vs		vs	vs		vs
		CP<P28	CP<P28		CP≥P28	CP≥P28		CP≥P28-DR	CP≥P28-DR		P40-50
		WT	PSD93KO		WT	PSD93KO		WT	PSD93KO		WT-LR
		4d MD	4d MD		4d MD	4d MD		4d MD	4d MD		4d MD
	p value	2.41869e-05	0.000411203		9.7891e-07	0.173499		3.17977e-05	0.495531		0.000373309
		***	***		***	n.s.		***	n.s.		***
	t test, unpaired
		CP<P28	CP<P28		CP≥P28	CP≥P28		CP≥P28-DR	CP≥P28-DR
		WT	WT		WT	WT		WT	WT
		no MD	4d MD		no MD	4d MD		no MD	4d MD
		vs	vs		vs	vs		vs	vs
		CP<P28	CP<P28		CP≥P28	CP≥P28		CP≥P28-DR	CP≥P28-DR
		PSD93KO	PSD93KO		PSD93KO	PSD93KO		PSD93KO	PSD93KO
		no MD	4d MD		no MD	4d MD		no MD	4d MD
	p value	0.661395	0.418187		0.170771	2.66642e-06		0.933186	5.47613e-05
		n.s.	n.s.		n.s.	***		n.s.	***

[truncated: 54 more sheets: Fig 3J, Fig 4E, Fig 4F, Fig 5A, Fig 5B, Fig 5C, Fig 5D, Fig 5F, Fig 5G, Fig 5I, Fig 5K, Fig 5L, Fig 5M, Fig 5N, Fig 6C, Fig 6D, Fig 6E, Fig 6F, Fig 6H, Fig 6I …]
